# Supplementary material for: Study on the differences of gut microbiota composition between phlegm-dampness syndrome and qi-yin deficiency syndrome in patients with metabolic syndrome
Source: Front Endocrinol (Lausanne). 2022 Nov 9;13:1063579. doi: 10.3389/fendo.2022.1063579 (PMC9682026; doi:10.3389/fendo.2022.1063579)
Supplement: Supplementary file 1 [file DataSheet_1.zip]

Archive with 3 entries (2 files):
- Supplementary Figures and Tables/
- Supplementary Figures and Tables/Supplementary figures.pdf
- Supplementary Figures and Tables/Supplementary Table 1.XLSX
