# Supplementary material for: Study on the differences of gut microbiota composition between phlegm-dampness syndrome and qi-yin deficiency syndrome in patients with metabolic syndrome
Source: Front Endocrinol (Lausanne). 2022 Nov 9;13:1063579. doi: 10.3389/fendo.2022.1063579 (PMC9682026; doi:10.3389/fendo.2022.1063579)
Supplement: Supplementary file 1 [file DataSheet_1.zip › Supplementary Figures and Tables/Supplementary Table 1.XLSX]

## Sheet: QYLX_control_LEfSe
taxa	QYLX_median	QYLX_mean	control_median	control_mean	enrich_group	LDA score	pvalue
f__Lactobacillaceae	0.000221494	0.00495688	0	4.28221e-05	QYLX	3.69541	0.00246228
g__Lactobacillus	0.000221494	0.00495688	0	4.28221e-05	QYLX	3.69534	0.00246228
o__Campylobacterales	0	2.90233e-05	0	0	QYLX	3.37653	0.0368443
c__Epsilonproteobacteria	0	2.90233e-05	0	0	QYLX	3.31238	0.0368443
g__Citrobacter	4.42988e-05	0.00383566	0.000598033	0.00106022	QYLX	3.14598	0.024415
g__Flavonifractor	0.00106317	0.0038265	0.000221494	0.000454801	QYLX	3.14238	0.0018165
g__Coprobacillus	0	7.48496e-05	0	1.47663e-06	QYLX	2.54914	0.0204025
g__Alloscardovia	0	7.63772e-06	0	0	QYLX	2.49141	0.0368008
g__Eubacterium	0	2.44407e-05	0	1.91961e-05	QYLX	2.43946	0.038691
f__Eubacteriaceae	0	5.3464e-05	0	2.06728e-05	QYLX	2.26915	0.0098302
f__Prevotellaceae	8.85975e-05	0.0116658	0.0174316	0.149449	Control	4.85494	0.00011795
g__Prevotella	4.42988e-05	0.00866422	0.000310091	0.135826	Control	4.82477	0.000710163
g__Faecalibacterium	0.0866484	0.133141	0.181315	0.186105	Control	4.44956	0.0350598
g__Megamonas	0	0.0197084	8.85975e-05	0.0453368	Control	4.29165	0.0443941
g__Klebsiella	0.000310091	0.00320937	0.00199344	0.0153348	Control	3.71996	0.0424745
g__Coprococcus	0.000797378	0.00409229	0.005338	0.0117436	Control	3.63292	0.000655128
g__Alloprevotella	0	0	0	0.0065385	Control	3.54691	0.0119143
g__Paraprevotella	0	0.00144047	4.42988e-05	0.00669649	Control	3.37665	0.0329286
g__Haemophilus	0	0.00261363	0.000509436	0.0031393	Control	3.19421	0.00125935
o__Pasteurellales	0	0.00268695	0.000509436	0.00318065	Control	3.17885	0.00116084
f__Pasteurellaceae	0	0.00268695	0.000509436	0.00318065	Control	3.17358	0.00116084
g__Allisonella	0	0.000164975	0.000132896	0.00153717	Control	2.83308	0.00091525
g__Odoribacter	0	0.000157337	0.00035439	0.000856443	Control	2.56938	0.000174164
g__Turicibacter	0	0.000120676	2.21494e-05	0.000583267	Control	2.47887	0.0326382
g__Catenibacterium	0	0	0	0.000101887	Control	2.3293	0.0436176

## Sheet: TSZE_control_LEfSe
taxa	TSZE_median	TSZE_mean	control_median	control_mean	enrich_group	LDA score	pvalue
g__Escherichia_Shigella	0.0621511	0.11499	0.0018827	0.0581716	TSZE	4.56444	0.00132711
o__Enterobacteriales	0.0642775	0.129934	0.0105431	0.0757568	TSZE	4.56357	0.0169599
f__Enterobacteriaceae	0.0642775	0.129934	0.0105431	0.0757568	TSZE	4.56357	0.0169599
c__Gammaproteobacteria	0.0643218	0.13136	0.0158811	0.0789699	TSZE	4.55462	0.0201993
p__Proteobacteria	0.0681758	0.138414	0.0224595	0.0901834	TSZE	4.52895	0.0351842
c__Negativicutes	0.0737131	0.143498	0.0372774	0.0790113	TSZE	4.50989	0.0235176
o__Selenomonadales	0.0737131	0.143498	0.0372774	0.0790113	TSZE	4.50989	0.0235176
g__Akkermansia	0.000177195	0.0411178	0	0.00216473	TSZE	4.23914	0.00280494
o__Verrucomicrobiales	0.000177195	0.0411178	0	0.00216473	TSZE	4.23896	0.00280494
p__Verrucomicrobia	0.000177195	0.0411178	0	0.00216473	TSZE	4.23819	0.00280494
f__Verrucomicrobiaceae	0.000177195	0.0411178	0	0.00216473	TSZE	4.23759	0.00280494
c__Verrucomicrobiae	0.000177195	0.0411178	0	0.00216473	TSZE	4.23639	0.00280494
g__Staphylococcus	0	2.42929e-05	0	0	TSZE	4.15067	0.00618029
f__Staphylococcaceae	0	2.42929e-05	0	0	TSZE	4.13705	0.00618029
g__Helicobacter	0	1.42899e-05	0	0	TSZE	3.9411	0.0229429
c__Epsilonproteobacteria	0	1.57189e-05	0	0	TSZE	3.93635	0.011973
f__Helicobacteraceae	0	1.42899e-05	0	0	TSZE	3.9316	0.0229429
p__Fusobacteria	0.000930274	0.0155174	0	0.00111633	TSZE	3.90476	0.000295829
o__Fusobacteriales	0.000930274	0.0155174	0	0.00111633	TSZE	3.90449	0.000295829
c__Fusobacteriia	0.000930274	0.0155174	0	0.00111633	TSZE	3.90428	0.000295829
g__Fusobacterium	0.000930274	0.0155088	0	0.00111633	TSZE	3.90414	0.000598883
f__Fusobacteriaceae	0.000930274	0.0155117	0	0.00111633	TSZE	3.90302	0.000313318
o__Campylobacterales	0	1.57189e-05	0	0	TSZE	3.80825	0.011973
g__Flavonifractor	0.00101887	0.00409406	0.000221494	0.000454801	TSZE	3.29629	0.00555495
o__Bacillales	4.42988e-05	7.28786e-05	0	3.83923e-05	TSZE	3.15658	0.0381079
g__Citrobacter	4.42988e-05	0.00159476	0.000598033	0.00106022	TSZE	2.95754	0.00548053
g__Odoribacter	0	0.00102459	0.00035439	0.000856443	TSZE	2.66699	0.00148783
g__Eggerthella	4.42988e-05	0.000633043	0	7.53079e-05	TSZE	2.59718	0.0438657
f__Ruminococcaceae	0.105653	0.140674	0.251373	0.267758	Control	4.8288	0.00158123
f__Prevotellaceae	4.42988e-05	0.0169921	0.0174316	0.149449	Control	4.82491	0.00013908
g__Prevotella	4.42988e-05	0.0161376	0.000310091	0.135826	Control	4.78388	0.00412349
g__Faecalibacterium	0.0227253	0.0894535	0.181315	0.186105	Control	4.7087	0.000396163
g__Gemmiger	0.000265793	0.0114805	0.0207761	0.0410812	Control	4.20411	0.000268586
g__Ruminococcus	0	0.00358534	0.00316736	0.0117849	Control	3.64493	0.00365538
g__Coprococcus	0.000310091	0.0104488	0.005338	0.0117436	Control	3.49427	0.00391595
g__Paraprevotella	0	0.000774514	4.42988e-05	0.00669649	Control	3.4875	0.000397401
g__Alloprevotella	0	1.42899e-06	0	0.0065385	Control	3.46852	0.0358731
o__Pasteurellales	4.42988e-05	0.00112747	0.000509436	0.00318065	Control	3.16872	3.34165e-05
f__Pasteurellaceae	4.42988e-05	0.00112747	0.000509436	0.00318065	Control	3.16191	3.34165e-05
g__Haemophilus	0	0.00107031	0.000509436	0.0031393	Control	3.1434	1.29697e-05
g__Fusicatenibacter	0.00035439	0.00216206	0.00208204	0.00419804	Control	3.05381	0.0301926
g__Allisonella	0	0.00015576	0.000132896	0.00153717	Control	2.93038	0.00535726
g__Barnesiella	0	0.000387257	2.21494e-05	0.000524202	Control	2.33603	0.0134302

## Sheet: TSZE_QYLX_LEfSe
taxa	TSZE_median	TSZE_mean	control_median	control_mean	enrich_group	LDA score	pvalue
c__Negativicutes	0.0737131	0.143498	0.0398689	0.0661503	TSZE	4.5301	0.0116641
o__Selenomonadales	0.0737131	0.143498	0.0398689	0.0661503	TSZE	4.5301	0.0116641
o__Enterobacteriales	0.0642775	0.129934	0.00602463	0.0775228	TSZE	4.52508	0.0411985
f__Enterobacteriaceae	0.0642775	0.129934	0.00602463	0.0775228	TSZE	4.52508	0.0411985
c__Gammaproteobacteria	0.0643218	0.13136	0.0165677	0.0803824	TSZE	4.51661	0.0325543
p__Proteobacteria	0.0681758	0.138414	0.0216621	0.0890344	TSZE	4.5158	0.0270012
g__Escherichia_Shigella	0.0621511	0.11499	0.00398689	0.0560196	TSZE	4.47988	0.00400955
c__Verrucomicrobiae	0.000177195	0.0411178	0	0.000197053	TSZE	4.41856	0.000340886
f__Verrucomicrobiaceae	0.000177195	0.0411178	0	0.000197053	TSZE	4.39975	0.000340886
o__Verrucomicrobiales	0.000177195	0.0411178	0	0.000197053	TSZE	4.39569	0.000340886
g__Akkermansia	0.000177195	0.0411178	0	0.000184833	TSZE	4.37688	0.000169612
p__Verrucomicrobia	0.000177195	0.0411178	0	0.000197053	TSZE	4.37344	0.000340886
o__Coriobacteriales	0.000310091	0.00569882	0.00106317	0.00569163	TSZE	3.30203	0.0418046
f__Coriobacteriaceae	0.000310091	0.00569882	0.00106317	0.00569163	TSZE	3.30203	0.0418046
o__Desulfovibrionales	0.000930274	0.00273938	0.000265793	0.00113191	TSZE	2.95131	0.0194802
c__Deltaproteobacteria	0.000930274	0.00273938	0.000265793	0.00113191	TSZE	2.95131	0.0194802
f__Desulfovibrionaceae	0.000930274	0.00273938	0.000265793	0.00113191	TSZE	2.95131	0.0194802
g__Bilophila	0.000841676	0.00252932	0.000177195	0.00110289	TSZE	2.92981	0.0351503
c__Fusobacteriia	0.000930274	0.0155174	4.42988e-05	0.0178661	QYLX	3.88574	0.03467
p__Fusobacteria	0.000930274	0.0155174	4.42988e-05	0.0178661	QYLX	3.86767	0.03467
f__Fusobacteriaceae	0.000930274	0.0155117	4.42988e-05	0.0178616	QYLX	3.84319	0.0334084
o__Fusobacteriales	0.000930274	0.0155174	4.42988e-05	0.0178661	QYLX	3.84049	0.03467
g__Eubacterium	0	1.71479e-05	0	2.44407e-05	QYLX	2.75286	0.0478139

## Sheet: QYLX_control_wilcoxon test
taxa	Control_median	Control_mean	QYLX_median	QYLX_mean	pvalue_method	z_score	pvalue	fdr
g__Odoribacter	0.00035439	0.000856443	0	0.000157337	Wilcoxon rank sum test	3.75405	0.000179536	0.0219034
g__Coprococcus	0.005338	0.0117436	0.000797378	0.00409229	Wilcoxon rank sum test	3.4077	0.000673627	0.0287471
g__Prevotella	0.000310091	0.135826	4.42988e-05	0.00866422	Wilcoxon rank sum test	3.33599	0.000873777	0.0287471
g__Allisonella	0.000132896	0.00153717	0	0.000164975	Wilcoxon rank sum test	3.31567	0.000942528	0.0287471
g__Haemophilus	0.000509436	0.0031393	0	0.00261363	Wilcoxon rank sum test	3.19558	0.0014333	0.0349725
g__Flavonifractor	0.000221494	0.000454801	0.00106317	0.0038265	Wilcoxon rank sum test	-3.08252	0.00210553	0.0395108
g__Lactobacillus	0	4.28221e-05	0.000221494	0.00495688	Wilcoxon rank sum test	-3.06096	0.00226701	0.0395108
g__Alloprevotella	0	0.0065385	0	0	Wilcoxon rank sum test	2.51467	0.0124116	0.189277
g__Coprobacillus	0	1.47663e-06	0	7.48496e-05	Wilcoxon rank sum test	-2.35767	0.0190309	0.257974
g__Citrobacter	0.000598033	0.00106022	4.42988e-05	0.00383566	Wilcoxon rank sum test	2.22011	0.026941	0.291915
g__Turicibacter	2.21494e-05	0.000583267	0	0.000120676	Wilcoxon rank sum test	2.157	0.0317043	0.291915
g__Eubacterium	0	1.91961e-05	0	2.44407e-05	Wilcoxon rank sum test	-2.13946	0.0332125	0.291915
g__Paraprevotella	4.42988e-05	0.00669649	0	0.00144047	Wilcoxon rank sum test	2.13299	0.0336233	0.291915
g__Faecalibacterium	0.181315	0.186105	0.0866484	0.133141	Wilcoxon rank sum test	2.10767	0.0357214	0.291915
g__Eggerthella	0	7.53079e-05	8.85975e-05	0.000212328	Wilcoxon rank sum test	-2.08399	0.0379354	0.291915
g__Alloscardovia	0	0	0	7.63772e-06	Wilcoxon rank sum test	-2.08797	0.0383993	0.291915
g__Klebsiella	0.00199344	0.0153348	0.000310091	0.00320937	Wilcoxon rank sum test	2.03039	0.0430951	0.291915
g__Megamonas	8.85975e-05	0.0453368	0	0.0197084	Wilcoxon rank sum test	2.01931	0.0443081	0.291915
g__Catenibacterium	0	0.000101887	0	0	Wilcoxon rank sum test	2.01775	0.0454622	0.291915

## Sheet: TSZE_control_wilcoxon test
taxa	Control_median	Control_mean	TSZE_median	TSZE_mean	pvalue_method	z_score	pvalue	fdr
g__Haemophilus	0.000509436	0.0031393	0	0.00107031	Wilcoxon rank sum test	4.32623	1.56831e-05	0.00202312
g__Gemmiger	0.0207761	0.0410812	0.000265793	0.0114805	Wilcoxon rank sum test	3.66608	0.000253351	0.0132361
g__Faecalibacterium	0.181315	0.186105	0.0227253	0.0894535	Wilcoxon rank sum test	3.54994	0.000396022	0.0132361
g__Paraprevotella	4.42988e-05	0.00669649	0	0.000774514	Wilcoxon rank sum test	3.5418	0.000410423	0.0132361
g__Fusobacterium	0	0.00111633	0.000930274	0.0155088	Wilcoxon rank sum test	-3.4549	0.000565973	0.0146021
g__Escherichia/Shigella	0.0018827	0.0581716	0.0621511	0.11499	Wilcoxon rank sum test	-3.21731	0.00132691	0.0285287
g__Odoribacter	0.00035439	0.000856443	0	0.00102459	Wilcoxon rank sum test	3.16963	0.00156627	0.0288641
g__Akkermansia	0	0.00216473	0.000177195	0.0411178	Wilcoxon rank sum test	-2.98885	0.00286937	0.0462685
g__Ruminococcus	0.00316736	0.0117849	0	0.00358534	Wilcoxon rank sum test	2.90646	0.00374295	0.0469919
g__Prevotella	0.000310091	0.135826	4.42988e-05	0.0161376	Wilcoxon rank sum test	2.89312	0.00390404	0.0469919
g__Coprococcus	0.005338	0.0117436	0.000310091	0.0104488	Wilcoxon rank sum test	2.88485	0.00400706	0.0469919
g__Allisonella	0.000132896	0.00153717	0	0.00015576	Wilcoxon rank sum test	2.78482	0.00548829	0.0550988
g__Flavonifractor	0.000221494	0.000454801	0.00101887	0.00409406	Wilcoxon rank sum test	-2.75381	0.00602194	0.0550988
g__Citrobacter	0.000598033	0.00106022	4.42988e-05	0.00159476	Wilcoxon rank sum test	2.74206	0.00624395	0.0550988
g__Staphylococcus	0	0	0	2.42929e-05	Wilcoxon rank sum test	-2.73924	0.00640684	0.0550988
g__Barnesiella	2.21494e-05	0.000524202	0	0.000387257	Wilcoxon rank sum test	2.45496	0.0144325	0.116362
g__Helicobacter	0	0	0	1.42899e-05	Wilcoxon rank sum test	-2.27478	0.023845	0.180941
g__Fusicatenibacter	0.00208204	0.00419804	0.00035439	0.00216206	Wilcoxon rank sum test	2.16065	0.0312872	0.224225
g__Alloprevotella	0	0.0065385	0	1.42899e-06	Wilcoxon rank sum test	2.09836	0.0370394	0.251478
g__Eggerthella	0	7.53079e-05	4.42988e-05	0.000633043	Wilcoxon rank sum test	-2.02448	0.0437604	0.282254
g__Coprobacillus	0	1.47663e-06	0	2.00059e-05	Wilcoxon rank sum test	-1.98183	0.0489766	0.300856

## Sheet: TSZE_QYLX_wilcoxon test
taxa	QYLX_median	QYLX_mean	TSZE_median	TSZE_mean	pvalue_method	z_score	pvalue	fdr
g__Akkermansia	0	0.000184833	0.000177195	0.0411178	Wilcoxon rank sum test	-3.73109	0.000196564	0.0255533
g__Escherichia/Shigella	0.00398689	0.0560196	0.0621511	0.11499	Wilcoxon rank sum test	-2.87741	0.00410456	0.266796
g__Bilophila	0.000177195	0.00110289	0.000841676	0.00252932	Wilcoxon rank sum test	-2.04817	0.0412759	0.757492
g__Eubacterium	0	2.44407e-05	0	1.71479e-05	Wilcoxon rank sum test	2.00875	0.0456085	0.757492
g__Fusobacterium	4.42988e-05	0.0178524	0.000930274	0.0155088	Wilcoxon rank sum test	-1.97416	0.0492231	0.757492

## Sheet: All groups kruskal-Wallis test
taxa	Control_median	Control_mean	QYLX_median	QYLX_mean	TSZE_median	TSZE_mean	pvalue_method	pvalue	fdr
g__Haemophilus	0.000509436	0.0031393	0	0.00261363	0	0.00107031	Kruskal-Wallis	4.38973e-05	0.00583834
g__Odoribacter	0.00035439	0.000856443	0	0.000157337	0	0.00102459	Kruskal-Wallis	0.000209965	0.0131549
g__Akkermansia	0	0.00216473	0	0.000184833	0.000177195	0.0411178	Kruskal-Wallis	0.000296726	0.0131549
g__Allisonella	0.000132896	0.00153717	0	0.000164975	0	0.00015576	Kruskal-Wallis	0.000897088	0.0244851
g__Paraprevotella	4.42988e-05	0.00669649	0	0.00144047	0	0.000774514	Kruskal-Wallis	0.00120299	0.0244851
g__Coprococcus	0.005338	0.0117436	0.000797378	0.00409229	0.000310091	0.0104488	Kruskal-Wallis	0.00122279	0.0244851
g__Prevotella	0.000310091	0.135826	4.42988e-05	0.00866422	4.42988e-05	0.0161376	Kruskal-Wallis	0.00128869	0.0244851
g__Faecalibacterium	0.181315	0.186105	0.0866484	0.133141	0.0227253	0.0894535	Kruskal-Wallis	0.00168461	0.0249572
g__Escherichia/Shigella	0.0018827	0.0581716	0.00398689	0.0560196	0.0621511	0.11499	Kruskal-Wallis	0.00183358	0.0249572
g__Fusobacterium	0	0.00111633	4.42988e-05	0.0178524	0.000930274	0.0155088	Kruskal-Wallis	0.00187648	0.0249572
g__Gemmiger	0.0207761	0.0410812	0.00841676	0.0570293	0.000265793	0.0114805	Kruskal-Wallis	0.00215996	0.0261158
g__Flavonifractor	0.000221494	0.000454801	0.00106317	0.0038265	0.00101887	0.00409406	Kruskal-Wallis	0.00334678	0.0370935
g__Lactobacillus	0	4.28221e-05	0.000221494	0.00495688	4.42988e-05	0.000603035	Kruskal-Wallis	0.00733423	0.0735601
g__Alloprevotella	0	0.0065385	0	0	0	1.42899e-06	Kruskal-Wallis	0.00774317	0.0735601
g__Staphylococcus	0	0	0	3.05509e-06	0	2.42929e-05	Kruskal-Wallis	0.0104044	0.0922525
g__Ruminococcus	0.00316736	0.0117849	0.00190485	0.00504547	0	0.00358534	Kruskal-Wallis	0.0117537	0.097703
g__Citrobacter	0.000598033	0.00106022	4.42988e-05	0.00383566	4.42988e-05	0.00159476	Kruskal-Wallis	0.0137786	0.107797
g__Helicobacter	0	0	0	1.52754e-06	0	1.42899e-05	Kruskal-Wallis	0.0288688	0.213309
g__Eubacterium	0	1.91961e-05	0	2.44407e-05	0	1.71479e-05	Kruskal-Wallis	0.0384379	0.269065
g__Peptococcus	0	1.1813e-05	0	0	0	0	Kruskal-Wallis	0.0465178	0.309343
g__Barnesiella	2.21494e-05	0.000524202	0	0.00131063	0	0.000387257	Kruskal-Wallis	0.0495911	0.314077
